# Supplementary material for: Anti-Oxidative and Immune Regulatory Responses of THP-1 and PBMC to Pulsed EMF Are Field-Strength Dependent
Source: Int J Environ Res Public Health. 2021 Sep 9;18(18):9519. doi: 10.3390/ijerph18189519 (PMC8471206; doi:10.3390/ijerph18189519)
Supplement: Supplementary file 1 [file ijerph-18-09519-s001.zip]

Archive with 1 entries (1 files):
- ijerph-1352295-supplementary.pdf
